# Supplementary material for: Fatty acid profiling of 75 Indian snack samples highlights overall low trans fatty acid content with high polyunsaturated fatty acid content in some samples
Source: PLoS One. 2019 Dec 5;14(12):e0225798. doi: 10.1371/journal.pone.0225798 (PMC6894861; doi:10.1371/journal.pone.0225798)
Supplement: S1 Table — (XLSX) [file pone.0225798.s001.xlsx]

## Sheet: Sheet1
Supplementary table 1
Details of the samples analyzed in the present study
Sample no.	Name	Category	State	City	City Coordinates	Shop name	Brand	Whether purchased Packaged or Loose?	Description
1	Gathiya	Nonperishable deep-fried	Gujarat	Vadodara	22.3072° N, 73.1812° E	NA	Nonbranded	Packaged	Deep-fried snacks made from chickpea flour
2	Gathiya	Nonperishable deep-fried	Gujarat	Ahmedabad	23.0225° N, 72.5714° E	Kalupur tower street-Local vendor	Nonbranded	Packaged
3	Gathiya	Nonperishable deep-fried	Tamil Nadu	Chennai	13.0827° N, 80.2707° E	NA	Nonbranded	Packaged
4	Potato Chips	Nonperishable deep-fried	Andra Pradesh	Hyderabad	17.3850° N, 78.4867° E	NA	Nonbranded	Packaged	Thin slices of potato that have been deep-fried until crunchy
5	Potato Chips	Nonperishable deep-fried	Tamil Nadu	Chennai	13.0827° N, 80.2707° E	NA	Nonbranded	Packaged
6	Potato Chips	Nonperishable deep-fried	Tamil Nadu	Chennai	13.0827° N, 80.2707° E	NA	Nonbranded	Packaged
7	Potato Chips	Nonperishable deep-fried	Gujarat	Ahmedabad	23.0225° N, 72.5714° E	NA	Nonbranded	Packaged
8	Potato Chips	Nonperishable deep-fried	Maharashtra	Pune	18.5204° N, 73.8567° E	NA	Budhani	Packaged
9	Potato Chips	Nonperishable deep-fried	Maharashtra	Mumbai	19.0760° N, 72.8777° E	NA	Garden chips	Packaged
10	Potato Chips	Nonperishable deep-fried	Uttar Pradesh	Lucknow	26.8467° N, 80.9462° E	Street vendor	Nonbranded	Packaged
11	Potato Chips	Nonperishable deep-fried	Gujarat	Ahmedabad	23.0225° N, 72.5714° E	Kalupur tower street-Local vendor	Nonbranded	Packaged
12	Potato Chips	Nonperishable deep-fried	Maharashtra	Pune	18.5204° N, 73.8567° E	Hot Chips	Hot chips	Packaged
13	Chakli	Nonperishable deep-fried	Andra Pradesh	Hyderabad	17.3850° N, 78.4867° E	NA	Nonbranded	Loose	Deep-fried snack typically made from mixture of flours of rice, bengal gram and black gram.
14	Chakli	Nonperishable deep-fried	Goa	Vasco	15.3860° N, 73.8440° E	Street vendor	Nonbranded	Loose
15	Chakli	Nonperishable deep-fried	Maharashtra	Mumbai	19.0760° N, 72.8777° E	Street vendor	Nonbranded	Loose
16	Chakli	Nonperishable deep-fried	Maharashtra	Pune	18.5204° N, 73.8567° E	NA	Sahil Chakli	Packaged
17	Chakli	Nonperishable deep-fried	Goa	Ponda	15.4027° N, 74.0078° E	NA	Nonbranded	Loose
18	Sev	Nonperishable deep-fried	Gujarat	Vadodara	22.3072° N, 73.1812° E	Siddhi Khaman	Nonbranded	Packaged	Small pieces of crunchy noodles made from chickpea flour paste, seasoned with turmeric, cayenne and ajwain, before being deep-fried
19	Sev	Nonperishable deep-fried	Maharashtra	Pune	18.5204° N, 73.8567° E	Gupta Sweets	Nonbranded	Packaged
20	Sev	Nonperishable deep-fried	Gujarat	Ahmedabad	23.0225° N, 72.5714° E	Kalupur tower street-Local vendor	Nonbranded	Packaged
21	Sev	Nonperishable deep-fried	Maharashtra	Pune	18.5204° N, 73.8567° E	NA	Nonbranded	Packaged
22	Sev	Nonperishable deep-fried	Gujarat	Vasco	15.3860° N, 73.8440° E	NA	Nonbranded	Packaged
23	Sev	Nonperishable deep-fried	Andra Pradesh	Hyderabad	17.3850° N, 78.4867° E	NA	Nonbranded	Packaged
24	Fryums	Nonperishable deep-fried	Maharashtra	Mumbai	19.0760° N, 72.8777° E	Street vendor	Nonbranded	Packaged	Deep-fried snack food composed primarily of potato starch and tinted sago. They may also contain tapoica and wheat flour.
25	Fryums	Nonperishable deep-fried	Uttar Pradesh	Lucknow	26.8467° N, 80.9462° E	Street vendor	Nonbranded	Packaged
26	Fryums	Nonperishable deep-fried	Maharashtra	Mumbai	19.0760° N, 72.8777° E	Street vendor	Nonbranded	Packaged
27	Banana Chips	Nonperishable deep-fried	Maharashtra	Pune	18.5204° N, 73.8567° E	Hot Chips	Hot chips	Packaged	Deep-fried slices of dried banana.
28	Banana Chips	Nonperishable deep-fried	Gujarat	Ahmedabad	23.0225° N, 72.5714° E	NA	Nonbranded	Packaged
29	Banana Chips	Nonperishable deep-fried	Gujarat	Ahmedabad	23.0225° N, 72.5714° E	Kalupur tower street-Local vendor	Nonbranded	Packaged
30	Banana Chips	Nonperishable deep-fried	Tamil Nadu	Chennai	13.0827° N, 80.2707° E	NA	Nonbranded	Packaged
31	Banana Chips	Nonperishable deep-fried	Tamil Nadu	Chennai	13.0827° N, 80.2707° E	NA	Nonbranded	Packaged
32	Banana Chips	Nonperishable deep-fried	Tamil Nadu	Chennai	13.0827° N, 80.2707° E	NA	Nonbranded	Packaged
33	Banana Chips	Nonperishable deep-fried	Tamil Nadu	Chennai	13.0827° N, 80.2707° E	NA	Nonbranded	Packaged
34	Maddar	Nonperishable deep-fried	Uttarakhand	Uttarakhand	30.0668° N, 79.0193° E	NA	Nonbranded	Packaged	Deep fried snack made from maida flour.
35	Fried Bundi	Nonperishable deep-fried	Gujarat	Ahmedabad	23.0225° N, 72.5714° E	Kalupur tower street-Local vendor	Nonbranded	Packaged	Deep-fried desert made from sweetened chickpea flour
36	Farsan	Nonperishable deep-fried	Gujarat	Vadodara	22.3072° N, 73.1812° E	Siddhi Khaman	Nonbranded	Packaged	Mixture of various gathiyas and sev
37	Shankarpali	Nonperishable deep-fried	Delhi	Delhi	28.7041° N, 77.1025° E	Street vendor	Nonbranded	Loose	Deep-fried snack primarily made from dough of sugar, ghee and maida flour.
38	Shankarpali	Nonperishable deep-fried	Gujarat	Ahmedabad	23.0225° N, 72.5714° E	Street vendor	Nonbranded	Loose
39	Farsan Papdi	Nonperishable deep-fried	Delhi	Delhi	28.7041° N, 77.1025° E	Street vendor	Nonbranded	Loose	Deep-fried snack in the form of thin chips made primarily from gram flour
40	Golgappa Puri	Nonperishable deep-fried	Maharashtra	Pune	18.5204° N, 73.8567° E	Tirupati Bhel	Nonbranded	Loose	Crispy round small deep-fried snacks made of wheat flour.
41	Golgappa Puri	Nonperishable deep-fried	Maharashtra	Pune	18.5204° N, 73.8567° E	NA	Kalyan Bhel	Loose
42	Golgappa Puri	Nonperishable deep-fried	Delhi	Delhi	28.7041° N, 77.1025° E	Street vendor	Nonbranded	Loose
43	Golgappa Puri	Nonperishable deep-fried	Delhi	Delhi	28.7041° N, 77.1025° E	Street vendor	Nonbranded	Loose
44	Golgappa Puri	Nonperishable deep-fried	Maharashtra	Pune	18.5204° N, 73.8567° E	Malhar PaniPuri and chat center	Nonbranded	Loose
45	Fried Noodles	Nonperishable deep-fried	Maharashtra	Pune	18.5204° N, 73.8567° E	Hotel Red Dragon	Nonbranded	Loose	Light brown crisy noodles deep-fried and made from gram flour
46	Murukku	Nonperishable deep-fried	Karnataka	Bangalore	12.9716° N, 77.5946° E	NA	Nonbranded	Packaged	Deep-fried snack typically made from mixture of flours of rice, bengal gram and black gram.
47	Papadi	Nonperishable deep-fried	Delhi	Delhi	28.7041° N, 77.1025° E	Street vendor	Nonbranded	Loose	Flattened crackers mde by deep frying maida/ plain flour discs.
48	Chiwda	Nonperishable deep-fried	Maharashtra	Mumbai	19.0760° N, 72.8777° E	Panshikar Sweets	Panshikar	Packaged	Snack mix which consists of a variable mixture of spicy dried ingredients , such as deep-fried lentils, peanuts, chickpea flour gathiya, vegetable oil, chickpeas, flaked rice, onion and curry leaves.
49	Potato Sticks	Nonperishable deep-fried	Tamil Nadu	Chennai	13.0827° N, 80.2707° E	NA	Nonbranded	Packaged	Cubical chunks of potato deep-fried until crunchy.
50	Fafda	Nonperishable deep-fried	Maharashtra	Pune	18.5204° N, 73.8567° E	Gupta Sweets	Nonbranded	Loose	Deep-fried snack made from bengal gram flour, oil and carom seeds.
51	Bhaji	Perishable deep-fried	Andra Pradesh	Hyderabad	17.3850° N, 78.4867° E	Street vendor	Nonbranded	Loose	Fritter such as a slice of potato or onion chunk fried in chickpea flour batter
52	Bhaji	Perishable deep-fried	Maharashtra	Pune	18.5204° N, 73.8567° E	Street vendor	Nonbranded	Loose
53	Bhaji	Perishable deep-fried	Maharashtra	Pune	18.5204° N, 73.8567° E	Garden Vadapav Centre	Nonbranded	Loose
54	Batata Vada	Perishable deep-fried	Maharashtra	Pune	18.5204° N, 73.8567° E	Goli Vadapav Centre	Nonbranded	Loose	Potato fritter which consists of potato mash coated with chickpea flour which is then deep-fried.
55	Batata Vada	Perishable deep-fried	Maharashtra	Pune	18.5204° N, 73.8567° E	Street vendor	Nonbranded	Loose
56	Batata Vada	Perishable deep-fried	Maharashtra	Pune	18.5204° N, 73.8567° E	Street vendor	Nonbranded	Loose
57	Samosa	Perishable deep-fried	Maharashtra	Pune	18.5204° N, 73.8567° E	Gupta Sweets	Nonbranded	Loose	Traingular savoury pastry deep-fried in ghee pr oil, containing spiced vegetables.
58	Samosa	Perishable deep-fried	Delhi	Delhi	28.7041° N, 77.1025° E	Street vendor	Nonbranded	Loose
59	Samosa	Perishable deep-fried	Maharashtra	Pune	18.5204° N, 73.8567° E	Tapadiaya Sweets	Nonbranded	Loose
60	Pav Pattice	Perishable deep-fried	Maharashtra	Pune	18.5204° N, 73.8567° E	Tiwari Snacks	Nonbranded	Loose	Two breads filled with a savoury filling, coated with chickpea flour which are then deep-fried.
61	Meduwada	Perishable deep-fried	Maharashtra	Pune	18.5204° N, 73.8567° E	Anna Idli	Nonbranded	Loose	Fritter made from vigna mungo
62	Meduwada	Perishable deep-fried	Maharashtra	Pune	18.5204° N, 73.8567° E	Sadguru Sweets	Nonbranded	Loose
63	Paratha	Perishable deep-fried	Delhi	Delhi	28.7041° N, 77.1025° E	Street vendor	Nonbranded	Loose	Unleaved flat bread made by frying whole wheat dough.
64	French fries	Perishable deep-fried	Maharashtra	Pune	18.5204° N, 73.8567° E	Crazy cheesy	Nonbranded	Loose	Batonnet cut deep-fried potatoes
65	Jalebi	Perishable deep-fried	Delhi	Delhi	28.7041° N, 77.1025° E	Street vendor	Nonbranded	Loose	Deep-fried maida flour batter in pretzel shape, which is then soaked in sugar syrup
66	Fried Momos	Perishable deep-fried	Maharashtra	Pune	18.5204° N, 73.8567° E	Peter's Momos	Nonbranded	Loose	Deep-fried dumplings made primarily from white flour dough and vegetables.
67	Fried Momos	Perishable deep-fried	Maharashtra	Pune	18.5204° N, 73.8567° E	Zest Café	Nonbranded	Loose
68	Cream Roll	Bakery	Maharashtra	Pune	18.5204° N, 73.8567° E	NA	Bakelite	Loose	Deep-fried biscuit filled with whipped cream
69	Cream Roll	Bakery	Maharashtra	Pune	18.5204° N, 73.8567° E	New Crown Bakery	Nonbranded	Loose
70	Khari	Bakery	Maharashtra	Pune	18.5204° N, 73.8567° E	Hindustan Bakery	Hindustan Bakery	Loose	Puffed pastry made from ghee and flour
71	Butter Snack	Bakery	Maharashtra	Mumbai	19.0760° N, 72.8777° E	Regal Bakery	Nonbranded	Loose	Toasted round bread made from margarine
72	Soyapuff	Bakery	Maharashtra	Pune	18.5204° N, 73.8567° E	NA	Nonbranded	Packaged	Puffed soya grain made with edible vegetable oil.
73	Cookies	Bakery	Delhi	Delhi	28.7041° N, 77.1025° E	Street vendor	Nonbranded	Loose	Small baked food made from flour,sugar and fat
74	Veg Puff	Bakery	Maharashtra	Pune	18.5204° N, 73.8567° E	Hindustan Bakery	Hindustan Bakery	Loose	Deep-fried puff pastry filled with savoury filling
75	Veg Puff	Bakery	Maharashtra	Pune	18.5204° N, 73.8567° E	Crown Bakery	Nonbranded	Loose
