# Supplementary material for: Fatty acid profiling of 75 Indian snack samples highlights overall low trans fatty acid content with high polyunsaturated fatty acid content in some samples
Source: PLoS One. 2019 Dec 5;14(12):e0225798. doi: 10.1371/journal.pone.0225798 (PMC6894861; doi:10.1371/journal.pone.0225798)
Supplement: S2 Table — Samples numbers refer to the foods detailed in S1 Table. (XLSX) [file pone.0225798.s002.xlsx]

## Sheet: g-per-100g
Supplementary table 2
Concentrations of fatty acid (g/100 g FW) in 75 foods from India. Samples numbers refer to the foods detailed in Supplementary table 1
Sample no.	1	2	3	4	5	6	7	8	9	10	11	12	13	14	15	16	17	18	19	20	21	22	23	24	25	26	27	28	29	30	31	32	33	34	35	36	37	38	39	40	41	42	43	44	45	46	47	48	49
Saturated fatty acids
Octanoic acid	0.003	0.003	0.003	0.01	0.022	0.003	0.006	0.002	0.003	0.003	0.004	0.004	0.004	0.006	0	0.003	0	0.003	0.003	0.003	0.008	0.002	0.001	0.002	0.005	0	0.004	0.004	0.003	0.003	0.916	0.832	0.699	0.015	0.003	0.005	0.002	0.003	0.002	0.003	0.002	0.004	0.004	0.003	0.003	0.085	0.004	0.071	0.003
Decanoic acid	0.003	0.003	0.003	0	0.01	0.003	0.003	0.003	0.002	0.003	0.003	0.002	0.004	0.005	0	0.002	0	0.003	0.002	0.002	0.001	0.002	0.001	0.003	0.004	0.003	0.003	0.003	0.002	0.003	0.595	0.558	0.478	0.002	0.003	0.003	0.002	0.002	0.002	0.002	0.002	0.002	0.002	0.002	0	0.058	0.004	0.049	0.002
Lauric acid	0.03	0.033	0.032	0.006	0.08	0.03	0.025	0.018	0.021	0.014	0.037	0.023	0.009	0.056	0.001	0.017	0.01	0.033	0.022	0.028	0.004	0.02	0.002	0.023	0.019	0.018	0.031	0.028	0.02	0.031	4.777	4.492	3.91	0.006	0.025	0.031	0.006	0.024	0.022	0.023	0.016	0.02	0.012	0.011	0.001	0.42	0.008	0.398	0.015
Tridecanoic acid	0	0	0	0	0	0	0	0	0	0	0	0	0	0	0	0	0	0	0	0	0	0	0	0	0	0	0	0	0	0	0.005	0.004	0.004	0	0	0	0	0	0	0	0	0	0	0	0	0	0	0	0
Myristic acid	0.189	0.179	0.117	0.041	0.172	0.142	0.107	0.086	0.095	0.065	0.089	0.081	0.147	0.119	0.018	0.092	0.063	0.157	0.126	0.129	0.088	0.081	0.074	0.114	0.103	0.083	0.124	0.112	0.097	0.111	2.035	1.926	1.685	0.051	0.119	0.12	0.114	0.093	0.11	0.104	0.077	0.074	0.06	0.06	0.008	0.218	0.025	0.178	0.062
Pentadecanoic acid	0.009	0.009	0.006	0.003	0.007	0.006	0.005	0.004	0.005	0.004	0.004	0.004	0.006	0.006	0.001	0.005	0.004	0.007	0.007	0.007	0.004	0.006	0.004	0.005	0.005	0	0.006	0.006	0.006	0.005	0.001	0.002	0.002	0.004	0.006	0.005	0.004	0.005	0.005	0.005	0.004	0.003	0.003	0.003	0.002	0.005	0.004	0.001	0.003
Palmitic acid	8.41	7.149	4.846	2.308	5.974	5.376	4.382	3.561	3.792	3.138	3.455	3.012	4.325	5.032	0.998	3.754	2.629	6.45	5.434	5.348	2.515	3.679	2.125	5.181	5.004	3.652	5.22	4.567	4.265	4.487	0.928	0.899	0.81	2.183	4.861	4.703	3.591	3.722	3.974	4.476	3.193	3.02	2.597	2.538	0.725	0.838	0.874	0.783	2.597
Heptadecanoic acid	0.031	0.029	0.02	0.013	0.026	0.023	0.018	0.017	0.016	0.012	0.013	0.014	0.028	0.018	0.01	0.017	0.011	0.026	0.024	0.022	0.02	0.014	0.016	0.019	0.022	0.016	0.021	0.019	0.018	0.019	0.003	0.005	0.003	0.021	0.023	0.018	0.021	0.015	0.019	0.018	0.014	0.016	0.013	0.013	0.007	0.009	0.017	0.006	0.012
Stearic acid	0.844	0.736	0.524	0.551	0.65	0.571	0.464	0.416	0.403	0.328	0.365	0.312	0.52	0.515	0.305	0.401	0.275	0.67	0.587	0.566	0.33	0.373	0.255	0.518	0.529	0.375	0.563	0.47	0.453	0.523	0.294	0.288	0.247	0.505	0.512	0.499	0.421	0.387	0.436	0.455	0.347	0.314	0.284	0.281	0.317	0.362	0.254	0.28	0.311
Arachidic acid	0.034	0.031	0.022	0.024	0.002	0.025	0.019	0.021	0.016	0.021	0.015	0.012	0.025	0.022	0.012	0.018	0.014	0.026	0.027	0.024	0.015	0.017	0.014	0.02	0.022	0.014	0.023	0.019	0.018	0.021	0.004	0.004	0.004	0.017	0.024	0.021	0.02	0.016	0.02	0.019	0.014	0.013	0.012	0.011	0.011	0.01	0.048	0.038	0.012
Heneicosanoic acid	0.01	0.01	0.008	0.008	0.008	0.008	0.006	0.009	0.084	0.007	0.003	0.007	0.005	0.004	0.008	0.007	0.008	0.008	0.007	0.007	0.005	0	0.003	0.003	0.008	0.019	0.006	0.006	0.007	0.004	0	0	0	0.01	0.011	0	0.007	0.007	0.01	0.007	0.006	0.006	0.006	0.004	0.004	0.004	0.033	0.005	0.004
Behnic acid	0.011	0.011	0.008	0.074	0.009	0.007	0.006	0.024	0.005	0.01	0.005	0.004	0.018	0.009	0.045	0.008	0.006	0.008	0.012	0.009	0.017	0.009	0.013	0.007	0.008	0.005	0.007	0.006	0.007	0.006	0.001	0.002	0.002	0.052	0.007	0.007	0.013	0.005	0.01	0.006	0.005	0.005	0.004	0.004	0.054	0.044	0.137	0.114	0.004
Tricosanoic acid	0	0.005	0.004	0	0.004	0.003	0.003	0	0	0	0	0	0.006	0.004	0.006	0.003	0	0	0.006	0	0.006	0.005	0.005	0	0.003	0	0.004	0	0	0	0	0	0	0.006	0	0	0	0	0	0	0	0	0	0	0.004	0	0	0.004	0
Lignoceric acid	0.014	0.011	0.009	0.035	0.013	0.009	0.008	0.014	0.006	0	0.005	0.004	0.013	0.01	0.024	0.009	0.01	0.009	0.012	0.009	0.011	0.008	0.008	0	0.01	0	0.009	0.008	0.006	0.007	0.004	0.003	0.003	0.024	0.008	0.007	0.011	0.006	0.009	0.007	0.006	0.006	0.007	0.006	0.021	0.018	0.088	0.047	0.004
Monounsaturated fatty acids
Myristoleic acid	0	0	0	0	0	0	0	0	0	0	0	0	0	0	0	0	0	0	0	0	0	0	0	0	0	0	0	0	0	0	0	0	0	0	0	0	0	0	0	0	0	0	0	0	0	0	0	0	0
Cis-10-pentadecenoic acid	0	0	0	0	0	0	0	0	0	0	0	0	0	0	0	0	0	0	0	0	0	0	0	0	0	0	0	0	0	0	0	0	0	0	0	0	0	0	0	0	0	0	0	0	0	0	0	0	0
Palmitoleic acid	0.034	0.034	0.022	0.023	0.025	0.024	0.021	0.016	0.017	0.017	0.016	0.007	0.109	0.022	0.013	0.017	0.013	0.032	0.025	0.025	0.069	0.019	0.062	0.022	0.021	0.015	0.023	0.027	0.025	0.019	0.003	0.003	0.004	0.026	0.026	0.023	0.066	0.016	0.036	0.019	0.014	0.014	0.011	0.01	0.012	0.015	0.012	0.006	0.01
Cis-10-heptadecenoic acid	0	0	0.003	0	0.003	0.003	0	0	0.002	0	0.002	0	0	0.003	0.004	0.002	0	0	0.004	0.004	0.006	0.003	0	0	0	0	0.003	0.003	0	0.003	0	0	0	0.004	0.004	0	0.006	0.003	0.005	0.003	0.002	0	0	0.001	0.003	0	0.005	0	0
Cis-9-oleic acid	8.934	7.468	4.861	5.51	5.703	5.219	4.669	3.878	3.729	3.899	3.574	2.87	3.165	5.168	5.027	3.823	2.916	6.748	5.629	5.638	2.145	4.146	1.729	5.371	5.486	3.663	5.193	4.786	4.549	4.257	0.499	0.443	0.444	3.235	5.154	5.035	2.296	3.839	4.006	4.493	3.018	3.078	2.378	2.242	2.667	2.355	3.876	2.759	2.348
cis-11-eicosanoic acid	0.047	0.048	0.03	0.044	0.032	0.029	0.026	0.028	0.02	0.033	0.018	0.015	0.016	0.034	0.03	0.023	0.02	0.036	0.037	0.034	0.018	0.03	0.015	0.027	0.029	0.019	0.028	0.028	0.027	0.023	0.004	0.004	0.004	0.005	0.033	0.029	0.015	0.022	0.026	0.024	0.018	0.021	0.016	0.013	0.027	0.019	0.133	0.05	0.013
Erucic acid	0	0	0	0	0	0	0	0	0	0	0	0	0	0.044	0	0	0	0	0	0	0	0	0	0	0	0	0	0.01	0.003	0	0	0	0	0	0	0	0	0	0	0	0	0.02	0	0	0	0	0.039	0.016	0
Nervonic acid	0	0	0	0	0	0	0	0	0	0	0	0	0	0	0	0	0	0	0	0	0	0	0	0	0	0	0	0	0	0	0	0	0	0	0	0	0	0	0	0	0	0	0	0	0	0	0	0	0
Polyunsaturated fatty acids
cis-9-cis-12-octadecadienoic acid	2.488	2.364	1.68	8.614	1.375	1.394	1.105	1.648	0.959	1.491	0.937	0.837	8.334	1.796	4.247	1.203	1.177	1.908	2.303	1.833	5.905	2.105	4.989	1.53	1.548	1.124	1.331	1.255	1.158	1.057	0.134	0.093	0.133	5.907	1.565	1.713	5.027	1.066	2.819	1.31	0.982	0.929	0.76	0.69	5.909	5.003	1.602	2.336	0.579
Gamma-linolenic acid	0	0	0	0	0	0	0.005	0	0.004	0	0	0	0	0	0	0	0	0	0	0	0	0	0	0	0	0	0	0	0	0	0	0	0	0	0	0	0	0	0	0	0	0	0	0	0	0	0	0	0
cis-9-cis-12-cis-15-octadecatrienoic acid	0.114	0.107	0.079	0.07	0.124	0.053	0.044	0.054	0.048	0.071	0.047	0.052	0.055	0.083	0.088	0.09	0.047	0.102	0.123	0.104	0.135	0.128	0.099	0.049	0.048	0.044	0.069	0.059	0.062	0.048	0.017	0.014	0.019	0.107	0.1	0.094	0.037	0.039	0.088	0.045	0.037	0.045	0.034	0.028	0.026	0.016	0.022	0.021	0.024
cis-5,8,11,14,17-eicosapentaenoic acid	0	0	0	0	0	0	0	0	0	0	0	0	0	0	0	0	0	0	0	0	0	0	0	0	0	0	0	0	0	0	0	0	0	0	0	0	0.007	0	0.006	0	0	0	0	0	0	0	0	0	0
Cis-4,7,10,13,16,19-docosahexaenoic acid	0	0	0.019	0	0.018	0.016	0	0	0	0	0	0	0	0	0	0.026	0	0	0.03	0	0.011	0	0	0	0	0	0.024	0	0	0.014	0.013	0.01	0.011	0.04	0	0	0.04	0	0.027	0	0	0	0.018	0	0	0	0.028	0.025	0.013
Cis-11,14-eicosadienoic acid	0	0	0	0	0	0	0	0	0	0	0	0	0.004	0	0	0	0	0	0	0	0.004	0	0.004	0	0	0	0	0	0	0	0.002	0	0	0.004	0	0	0.003	0	0	0	0	0	0	0	0.003	0	0	0	0
Trans fatty acids
Trans-octadecenoic acid	0.015	0.015	0.007	0.013	0.025	0.01	0.017	0.01	0.019	0.009	0.012	0.007	0.013	0.025	0.005	0.007	0.007	0.009	0.011	0.013	0.009	0.008	0.003	0.009	0.012	0.007	0.007	0.013	0.007	0.007	0.003	0.002	0.001	0.116	0.01	0.007	0.103	0.009	0.012	0.013	0.007	0.012	0.012	0.007	0.01	0.006	0.015	0.005	0.007
Trans-octadecadienoic acid	0.088	0.085	0.038	0.088	0.082	0.06	0.062	0.058	0.041	0.11	0.037	0.056	0.069	0.044	0.034	0.039	0.044	0.068	0.064	0.062	0.059	0.032	0.034	0.075	0.084	0.06	0.047	0.056	0.043	0.043	0	0	0	0.203	0.055	0.035	0.086	0.048	0.117	0.054	0.049	0.032	0.025	0.027	0.134	0.113	0.066	0.021	0.023
Trans-octadecatrienoic acid	0.015	0.015	0.007	0.007	0.011	0.012	0.005	0.006	0.004	0.023	0.006	0.009	0	0.008	0	0.006	0.009	0.012	0.01	0.012	0.005	0.005	0	0.015	0.014	0.006	0.007	0.009	0.009	0.007	0	0	0	0.02	0.01	0.008	0.004	0.009	0.012	0.011	0.01	0.005	0.003	0.004	0	0	0	0	0.003
SFA	9.588	8.208	5.602	3.072	6.976	6.206	5.052	4.174	4.449	3.604	3.997	3.479	5.11	5.805	1.428	4.337	3.03	7.4	6.27	6.154	3.024	4.217	2.522	5.896	5.741	4.185	6.021	5.246	4.902	5.22	9.563	9.013	7.847	2.896	5.602	5.418	4.211	4.285	4.618	5.127	3.686	3.484	3.006	2.936	1.158	2.071	1.497	1.976	3.027
MUFA	9.015	7.549	4.916	5.578	5.764	5.276	4.717	3.923	3.768	3.948	3.61	2.892	3.291	5.271	5.074	3.865	2.95	6.817	5.694	5.7	2.237	4.197	1.806	5.419	5.536	3.697	5.247	4.854	4.604	4.302	0.506	0.45	0.451	3.271	5.217	5.087	2.382	3.88	4.073	4.539	3.052	3.133	2.405	2.267	2.709	2.389	4.065	2.832	2.371
PUFA	2.602	2.471	1.778	8.684	1.516	1.463	1.154	1.702	1.011	1.563	0.983	0.889	8.394	1.88	4.335	1.318	1.224	2.01	2.457	1.937	6.056	2.233	5.091	1.579	1.596	1.168	1.424	1.314	1.221	1.118	0.166	0.117	0.163	6.057	1.665	1.806	5.114	1.105	2.94	1.355	1.02	0.974	0.812	0.718	5.939	5.019	1.652	2.383	0.616
TFA	0.119	0.114	0.052	0.109	0.117	0.081	0.083	0.073	0.064	0.142	0.055	0.07	0.082	0.077	0.039	0.053	0.06	0.091	0.085	0.086	0.073	0.046	0.037	0.099	0.109	0.071	0.061	0.077	0.059	0.057	0.003	0.002	0.001	0.339	0.074	0.049	0.193	0.067	0.141	0.078	0.065	0.049	0.041	0.037	0.144	0.119	0.081	0.027	0.034
Total fatty acids	21.324	18.343	12.348	17.443	14.373	13.026	11.006	9.872	9.291	9.256	8.645	7.33	16.876	13.033	10.876	9.573	7.263	16.318	14.505	13.878	11.39	10.693	9.456	12.993	12.983	9.122	12.753	11.491	10.785	10.697	10.238	9.583	8.462	12.563	12.558	12.361	11.899	9.337	11.772	11.098	7.823	7.64	6.264	5.958	9.95	9.598	7.295	7.216	6.048
[truncated: 26 more columns]
