# Supplementary material for: Fatty acid profiling of 75 Indian snack samples highlights overall low trans fatty acid content with high polyunsaturated fatty acid content in some samples
Source: PLoS One. 2019 Dec 5;14(12):e0225798. doi: 10.1371/journal.pone.0225798 (PMC6894861; doi:10.1371/journal.pone.0225798)
Supplement: S3 Table — Samples numbers refer to the foods detailed in S1 Table. (XLSX) [file pone.0225798.s003.xlsx]

## Sheet: % of FA
Supplementary table 3
Proportion (%) of each fatty acid in the total fatty acid content in 75 foods from India. Samples numbers refer to the foods detailed in Supplementary table 1
Sample no. ->	1	2	3	4	5	6	7	8	9	10	11	12	13	14	15	16	17	18	19	20	21	22	23	24	25	26	27	28	29	30	31	32	33	34	35	36	37	38	39	40	41	42	43	44	45	46	47	48	49
Saturated fatty acids
Octanoic acid	0.013	0.016	0.021	0.056	0.155	0.019	0.055	0.02	0.032	0.032	0.046	0.059	0.022	0.044	0	0.027	0	0.019	0.019	0.02	0.067	0.022	0.015	0.019	0.036	0	0.029	0.031	0.026	0.032	8.95	8.68	8.265	0.122	0.021	0.039	0.017	0.029	0.019	0.03	0.029	0.056	0.069	0.053	0.026	0.884	0.052	0.977	0.045
Decanoic acid	0.014	0.018	0.023	0	0.069	0.022	0.024	0.029	0.023	0.035	0.039	0.032	0.022	0.036	0	0.02	0	0.018	0.014	0.018	0.01	0.018	0.007	0.02	0.031	0.03	0.025	0.023	0.019	0.028	5.814	5.819	5.652	0.014	0.021	0.025	0.013	0.026	0.018	0.02	0.023	0.027	0.025	0.025	0	0.603	0.059	0.682	0.025
Lauric acid	0.14	0.179	0.257	0.036	0.559	0.227	0.223	0.184	0.227	0.148	0.423	0.308	0.052	0.433	0.012	0.183	0.144	0.205	0.148	0.204	0.032	0.188	0.026	0.177	0.145	0.197	0.242	0.241	0.187	0.292	46.658	46.873	46.204	0.047	0.198	0.248	0.051	0.255	0.184	0.209	0.205	0.26	0.185	0.182	0.009	4.372	0.114	5.521	0.244
Tridecanoic acid	0	0	0	0	0	0	0	0	0	0	0	0	0	0	0	0	0	0	0	0	0	0	0	0	0	0	0	0	0	0	0.044	0.044	0.046	0	0	0	0	0	0	0	0	0	0	0	0	0	0	0	0
Myristic acid	0.884	0.974	0.949	0.232	1.195	1.087	0.97	0.871	1.018	0.707	1.024	1.101	0.872	0.913	0.168	0.963	0.87	0.961	0.87	0.926	0.769	0.755	0.78	0.877	0.795	0.914	0.974	0.978	0.9	1.041	19.873	20.097	19.913	0.406	0.946	0.973	0.961	0.993	0.93	0.94	0.983	0.969	0.958	1.013	0.084	2.274	0.348	2.472	1.017
Pentadecanoic acid	0.041	0.049	0.047	0.02	0.047	0.048	0.044	0.043	0.05	0.039	0.045	0.052	0.036	0.043	0.01	0.047	0.06	0.045	0.052	0.048	0.036	0.054	0.04	0.041	0.041	0	0.046	0.05	0.052	0.047	0.014	0.018	0.019	0.031	0.048	0.044	0.034	0.051	0.044	0.043	0.05	0.044	0.052	0.054	0.02	0.05	0.051	0.016	0.048
Palmitic acid	39.438	38.972	39.247	13.231	41.565	41.273	39.813	36.069	40.813	33.896	39.967	41.096	25.625	38.61	9.174	39.214	36.198	39.529	37.463	38.539	22.082	34.404	22.47	39.879	38.54	40.039	40.933	39.744	39.542	41.942	9.068	9.379	9.573	17.378	38.705	38.045	30.177	39.865	33.756	40.329	40.821	39.531	41.461	42.595	7.284	8.73	11.985	10.853	42.935
Heptadecanoic acid	0.146	0.157	0.16	0.072	0.181	0.175	0.166	0.171	0.178	0.133	0.154	0.197	0.168	0.139	0.093	0.175	0.145	0.158	0.162	0.159	0.176	0.135	0.171	0.148	0.168	0.179	0.162	0.162	0.166	0.174	0.027	0.053	0.036	0.169	0.186	0.144	0.173	0.164	0.16	0.163	0.176	0.205	0.211	0.212	0.075	0.098	0.229	0.087	0.201
Stearic acid	3.96	4.013	4.246	3.161	4.52	4.382	4.214	4.217	4.343	3.538	4.216	4.252	3.08	3.951	2.805	4.189	3.78	4.104	4.05	4.075	2.896	3.486	2.696	3.984	4.073	4.108	4.415	4.087	4.204	4.888	2.872	3.001	2.919	4.021	4.078	4.037	3.534	4.149	3.7	4.104	4.438	4.11	4.539	4.717	3.183	3.771	3.482	3.884	5.135
Arachidic acid	0.16	0.168	0.179	0.137	0.013	0.192	0.177	0.21	0.177	0.229	0.172	0.161	0.148	0.165	0.109	0.184	0.188	0.16	0.189	0.173	0.133	0.163	0.153	0.157	0.172	0.153	0.182	0.164	0.169	0.194	0.038	0.04	0.043	0.136	0.192	0.167	0.165	0.171	0.168	0.171	0.18	0.173	0.198	0.191	0.115	0.104	0.657	0.527	0.199
Heneicosanoic acid	0.049	0.057	0.065	0.048	0.055	0.065	0.059	0.088	0.902	0.072	0.037	0.096	0.032	0.033	0.076	0.078	0.11	0.049	0.049	0.049	0.047	0	0.035	0.025	0.06	0.207	0.049	0.05	0.065	0.039	0	0	0	0.077	0.089	0	0.061	0.07	0.083	0.063	0.078	0.084	0.096	0.065	0.044	0.043	0.448	0.072	0.063
Behnic acid	0.053	0.058	0.068	0.423	0.06	0.057	0.057	0.239	0.058	0.103	0.053	0.052	0.108	0.072	0.415	0.089	0.088	0.047	0.082	0.064	0.153	0.086	0.137	0.05	0.063	0.054	0.057	0.056	0.06	0.057	0.013	0.018	0.023	0.412	0.057	0.056	0.111	0.056	0.084	0.055	0.062	0.06	0.071	0.07	0.541	0.46	1.879	1.576	0.062
Tricosanoic acid	0	0.026	0.032	0	0.026	0.025	0.029	0	0	0	0	0	0.035	0.028	0.054	0.036	0	0	0.043	0	0.051	0.044	0.055	0	0.026	0	0.028	0	0	0	0	0	0	0.049	0	0	0	0	0	0	0	0	0	0	0.044	0	0	0.053	0
Lignoceric acid	0.064	0.062	0.071	0.198	0.089	0.071	0.072	0.143	0.062	0	0.055	0.053	0.076	0.077	0.217	0.094	0.131	0.054	0.082	0.068	0.097	0.078	0.088	0	0.074	0	0.071	0.066	0.059	0.068	0.035	0.035	0.037	0.188	0.066	0.055	0.089	0.061	0.079	0.066	0.072	0.084	0.119	0.096	0.211	0.183	1.211	0.654	0.074
Monounsaturated fatty acids
Myristoleic acid	0	0	0	0	0	0	0	0	0	0	0	0	0	0	0	0	0	0	0	0	0	0	0	0	0	0	0	0	0	0	0	0	0	0	0	0	0	0	0	0	0	0	0	0	0	0	0	0	0
Cis-10-pentadecenoic acid	0	0	0	0	0	0	0	0	0	0	0	0	0	0	0	0	0	0	0	0	0	0	0	0	0	0	0	0	0	0	0	0	0	0	0	0	0	0	0	0	0	0	0	0	0	0	0	0	0
Palmitoleic acid	0.162	0.183	0.178	0.134	0.176	0.184	0.192	0.163	0.185	0.18	0.188	0.092	0.649	0.166	0.12	0.173	0.184	0.197	0.17	0.178	0.602	0.174	0.652	0.166	0.164	0.164	0.181	0.237	0.233	0.179	0.027	0.032	0.045	0.21	0.207	0.185	0.556	0.174	0.308	0.168	0.179	0.179	0.168	0.162	0.125	0.153	0.158	0.087	0.163
Cis-10-heptadecenoic acid	0	0	0.026	0	0.024	0.026	0	0	0.024	0	0.025	0	0	0.024	0.033	0.026	0	0	0.029	0.027	0.054	0.03	0	0	0	0	0.025	0.027	0	0.024	0	0	0	0.035	0.028	0	0.049	0.028	0.039	0.025	0.026	0	0	0.024	0.027	0	0.075	0	0
Cis-9-oleic acid	41.897	40.712	39.37	31.588	39.68	40.066	42.423	39.286	40.133	42.118	41.34	39.16	18.754	39.654	46.223	39.939	40.149	41.354	38.806	40.623	18.83	38.772	18.283	41.341	42.254	40.158	40.715	41.65	42.174	39.792	4.876	4.625	5.242	25.746	41.044	40.735	19.291	41.118	34.033	40.481	38.578	40.285	37.966	37.638	26.807	24.541	53.135	38.237	38.821
cis-11-eicosanoic acid	0.219	0.26	0.24	0.254	0.221	0.225	0.24	0.286	0.215	0.358	0.21	0.2	0.097	0.261	0.275	0.24	0.279	0.222	0.253	0.246	0.156	0.276	0.163	0.204	0.226	0.211	0.223	0.239	0.249	0.219	0.041	0.037	0.044	0.043	0.265	0.237	0.123	0.239	0.218	0.22	0.231	0.28	0.263	0.225	0.27	0.197	1.824	0.688	0.215
Erucic acid	0	0	0	0	0	0	0	0	0	0	0	0	0	0.336	0	0	0	0	0	0	0	0	0	0	0	0	0	0.088	0.032	0	0	0	0	0	0	0	0	0	0	0	0	0.267	0	0	0	0	0.535	0.227	0
Nervonic acid	0	0	0	0	0	0	0	0	0	0	0	0	0	0	0	0	0	0	0	0	0	0	0	0	0	0	0	0	0	0	0	0	0	0	0	0	0	0	0	0	0	0	0	0	0	0	0	0	0
Polyunsaturated fatty acids
cis-9-cis-12-octadecadienoic acid	11.668	12.89	13.607	49.383	9.564	10.702	10.039	16.689	10.322	16.11	10.833	11.418	49.384	13.781	39.049	12.565	16.209	11.695	15.879	13.209	51.846	19.684	52.753	11.775	11.922	12.321	10.44	10.918	10.74	9.88	1.312	0.968	1.566	47.017	12.459	13.855	42.248	11.415	23.951	11.804	12.558	12.153	12.138	11.577	59.391	52.127	21.961	32.375	9.569
Gamma-linolenic acid	0	0	0	0	0	0	0.047	0	0.038	0	0	0	0	0	0	0	0	0	0	0	0	0	0	0	0	0	0	0	0	0	0	0	0	0	0	0	0	0	0	0	0	0	0	0	0	0	0	0	0
cis-9-cis-12-cis-15-octadecatrienoic acid	0.534	0.584	0.64	0.4	0.86	0.404	0.4	0.549	0.518	0.772	0.54	0.713	0.328	0.64	0.806	0.936	0.641	0.626	0.85	0.751	1.187	1.195	1.047	0.379	0.369	0.485	0.538	0.517	0.578	0.445	0.168	0.148	0.224	0.848	0.799	0.757	0.311	0.422	0.747	0.407	0.478	0.592	0.55	0.473	0.264	0.165	0.296	0.297	0.403
cis-5,8,11,14,17-eicosapentaenoic acid	0	0	0	0	0	0	0	0	0	0	0	0	0	0	0	0	0	0	0	0	0	0	0	0	0	0	0	0	0	0	0	0	0	0	0	0	0.055	0	0.05	0	0	0	0	0	0	0	0	0	0
Cis-4,7,10,13,16,19-docosahexaenoic acid	0	0	0.152	0	0.126	0.124	0	0	0	0	0	0	0	0	0	0.268	0	0	0.207	0	0.1	0	0	0	0	0	0.188	0	0	0.127	0.125	0.107	0.13	0.319	0	0	0.332	0	0.23	0	0	0	0.28	0	0	0	0.387	0.346	0.214
Cis-11,14-eicosadienoic acid	0	0	0	0	0	0	0	0	0	0	0	0	0.023	0	0	0	0	0	0	0	0.035	0	0.04	0	0	0	0	0	0	0	0.018	0	0	0.03	0	0	0.028	0	0	0	0	0	0	0	0.034	0	0	0	0
Trans fatty acids
Trans-octadecenoic acid	0.07	0.08	0.055	0.075	0.173	0.076	0.15	0.098	0.209	0.101	0.142	0.095	0.079	0.194	0.045	0.073	0.093	0.057	0.074	0.09	0.082	0.078	0.029	0.069	0.094	0.075	0.059	0.113	0.066	0.066	0.025	0.025	0.016	0.921	0.079	0.054	0.864	0.102	0.104	0.121	0.089	0.159	0.192	0.116	0.101	0.065	0.2	0.066	0.123
Trans-octadecadienoic acid	0.414	0.461	0.312	0.508	0.569	0.46	0.559	0.584	0.439	1.186	0.421	0.746	0.407	0.339	0.315	0.414	0.612	0.423	0.439	0.444	0.515	0.305	0.36	0.581	0.641	0.651	0.363	0.483	0.397	0.403	0	0	0	1.616	0.432	0.282	0.723	0.52	0.995	0.492	0.623	0.414	0.407	0.447	1.344	1.179	0.913	0.304	0.388
Trans-octadecatrienoic acid	0.075	0.083	0.054	0.043	0.074	0.089	0.046	0.06	0.037	0.242	0.071	0.117	0	0.062	0	0.068	0.123	0.075	0.07	0.086	0.043	0.05	0	0.109	0.107	0.055	0.058	0.078	0.08	0.063	0	0	0	0.165	0.079	0.065	0.032	0.09	0.1	0.089	0.12	0.067	0.054	0.065	0	0	0	0	0.058
SFA	44.962	44.749	45.365	17.614	48.534	47.643	45.903	42.284	47.883	38.932	46.231	47.459	30.276	44.544	13.133	45.299	41.714	45.349	43.223	44.343	26.549	39.433	26.673	45.377	44.224	45.881	47.213	45.652	45.449	48.802	93.406	94.057	92.73	23.05	44.607	43.833	35.386	45.89	39.225	46.193	47.117	45.603	47.984	49.273	11.636	21.572	20.515	27.374	50.048
MUFA	42.278	41.155	39.814	31.976	40.101	40.501	42.855	39.735	40.557	42.656	41.763	39.452	19.5	40.441	46.651	40.378	40.612	41.773	39.258	41.074	19.642	39.252	19.098	41.711	42.644	40.533	41.144	42.241	42.688	40.214	4.944	4.694	5.331	26.034	41.544	41.157	20.019	41.559	34.598	40.894	39.014	41.011	38.397	38.049	27.229	24.891	55.727	39.239	39.199
PUFA	12.202	13.474	14.399	49.783	10.55	11.23	10.486	17.238	10.878	16.882	11.373	12.131	49.735	14.421	39.855	13.769	16.85	12.321	16.936	13.96	53.168	20.879	53.84	12.154	12.291	12.806	11.166	11.435	11.318	10.452	1.623	1.223	1.92	48.214	13.258	14.612	42.974	11.837	24.978	12.211	13.036	12.745	12.968	12.05	59.689	52.292	22.644	33.018	10.186
TFA	0.559	0.624	0.421	0.626	0.816	0.625	0.755	0.742	0.685	1.529	0.634	0.958	0.486	0.595	0.36	0.555	0.828	0.555	0.583	0.62	0.64	0.433	0.389	0.759	0.842	0.781	0.48	0.674	0.543	0.532	0.025	0.025	0.016	2.702	0.59	0.401	1.619	0.712	1.199	0.702	0.832	0.64	0.653	0.628	1.445	1.244	1.113	0.37	0.569
[truncated: 26 more columns]
