# Supplementary material for: Fatty acid profiling of 75 Indian snack samples highlights overall low trans fatty acid content with high polyunsaturated fatty acid content in some samples
Source: PLoS One. 2019 Dec 5;14(12):e0225798. doi: 10.1371/journal.pone.0225798 (PMC6894861; doi:10.1371/journal.pone.0225798)
Supplement: S4 Table — Sample details can be found in S1 Table. (XLSX) [file pone.0225798.s004.xlsx]

## Sheet: Sheet1
Supplementary table 4
Component Scores of the PCA. Sample details can be found in Supplementary Table 1
Sample number	Sample name	PC 1	PC 2
1	Gathiya	0.479	-0.934
2	Gathiya	0.443	-0.808
3	Gathiya	0.388	-0.746
4	Potato Chips	-1.785	0.232
5	Potato Chips	0.726	-0.68
6	Potato Chips	0.626	-0.766
7	Potato Chips	0.617	-0.937
8	Potato Chips	0.252	-0.625
9	Potato Chips	0.661	-0.756
10	Potato Chips	0.322	-0.648
11	Potato Chips	0.571	-0.872
12	Potato Chips	0.666	-0.571
13	Chakli	-1.345	1.271
14	Chakli	0.397	-0.749
15	Chakli	-1.679	-1.186
16	Chakli	0.437	-0.76
17	Chakli	0.264	-0.678
18	Sev	0.488	-0.89
19	Sev	0.261	-0.633
20	Sev	0.411	-0.799
21	Sev	-1.563	1.326
22	Sev	-0.0472	-0.65
23	Sev	-1.639	1.303
24	Fryums	0.542	-0.826
25	Fryums	0.514	-0.881
26	Fryums	0.544	-0.712
27	Banana Chips	0.579	-0.866
28	Banana Chips	0.557	-0.902
29	Banana Chips	0.523	-0.98
30	Banana Chips	0.674	-0.774
31	Banana Chips	2.51	2.075
32	Banana Chips	2.547	2.095
33	Banana Chips	2.472	2.042
34	Maddar	-1.051	1.35
35	Fried Bundi	0.437	-0.854
36	Farsan	0.319	-0.867
37	Shankarpali	-0.666	1.516
38	Shankarpali	0.561	-0.828
39	Farsan Papdi	-0.0164	0.00805
40	Golgappa Puri	0.557	-0.771
41	Golgappa Puri	0.594	-0.563
42	Golgappa Puri	0.503	-0.796
43	Golgappa Puri	0.587	-0.564
44	Golgappa Puri	0.66	-0.547
45	Fried Noodles	-2.15	0.95
46	Murukku	-1.58	1.047
47	Papadi	-0.652	-1.866
48	Chiwda	-0.918	-0.586
49	Potato Sticks	0.738	-0.677
50	Fafda	0.535	-2.523
51	Bhaji	-1.483	1.24
52	Bhaji	-1.609	1.338
53	Bhaji	-1.995	0.717
54	Batata Vada	-2.082	0.837
55	Batata Vada	0.651	-0.52
56	Batata Vada	-2.161	0.549
57	Samosa	0.881	-0.119
58	Samosa	-0.836	0.995
59	Samosa	-1.365	0.795
60	Pav Pattice	-1.778	0.898
61	Meduwada	-1.884	0.595
62	Meduwada	0.509	-0.729
63	Paratha	1.683	0.762
64	French fries	-2.12	0.276
65	Jalebi	1.741	0.717
66	Fried Momos	-0.821	0.813
67	Fried Momos	0.584	1.461
68	Cream Roll	1.943	0.943
69	Cream Roll	1.908	0.953
70	Khari	2.136	1.323
71	Butter Snack	2.094	1.284
72	Soyapuff	0.647	-0.539
73	Cookies	1.383	1.033
74	Veg Puff	1.638	1.161
75	Veg Puff	0.904	0.906
Dorni et al, 2018	Coconut Oil	2.399	1.871
Dorni et al, 2018	Corn Oil	-1.966	-0.1
Dorni et al, 2018	Cotton Seed Oil	-1.618	1.132
Dorni et al, 2018	Gingelly Oil	-1.722	-0.804
Dorni et al, 2018	Groundnut Oil	-1.1	-1.997
Dorni et al, 2018	Mustard Oil	-1.613	-3.141
Dorni et al, 2018	Palmolein	0.368	-1.22
Dorni et al, 2018	Rice bran Oil	-1.13	-1.086
Dorni et al, 2018	Safflower Oil	-3.151	1.785
Dorni et al, 2018	Soybean Oil	-2.315	0.736
Dorni et al, 2018	Sunflower Oil	-2.595	0.659
Dorni et al, 2018	Ghee	1.743	0.345
Dorni et al, 2018	Vanaspati	2.258	0.983
